# Supplementary material for: Resveratrol-Loaded Solid Lipid Nanoparticles Reinforced Hyaluronic Hydrogel: Multitarget Strategy for the Treatment of Diabetes-Related Periodontitis
Source: Biomedicines. 2025 Apr 27;13(5):1059. doi: 10.3390/biomedicines13051059 (PMC12108562; doi:10.3390/biomedicines13051059)
Supplement: Supplementary file 1 [file biomedicines-13-01059-s001.zip]

Archive with 1 entries (1 files):
- biomedicines-3606331-supplementary.pdf
